# Supplementary material for: Neuropsychiatric Adverse Events with Monoclonal Antibodies Approved for Multiple Myeloma: An Analysis from the FDA Adverse Event Reporting System
Source: Pharmaceuticals (Basel). 2024 Sep 25;17(10):1266. doi: 10.3390/ph17101266 (PMC11510275; doi:10.3390/ph17101266)
Supplement: Supplementary file 1 [file pharmaceuticals-17-01266-s001.zip]

Archive with 1 entries (1 files):
- pharmaceuticals-3214155-supplementary.pdf
